# Supplementary material for: Lactation and menstruation shift the vaginal microbiota in captive rhesus monkeys to be more similar to the male urethral microbiota
Source: Sci Rep. 2019 Nov 22;9:17399. doi: 10.1038/s41598-019-53976-8 (PMC6874612; doi:10.1038/s41598-019-53976-8)
Supplement: Supplementary file 2 — Supplementary Information [file 41598_2019_53976_MOESM2_ESM.xlsx]

## Sheet: Datafile 1
Sample-ID	Species	Breeding Unit	Sex	Age	Age Classification	Body Weight	Lactation status	pH	Dominance Rank	EVC	SRA accession
12DPZ	Macaca mulatta	D	F	26	Geriatric	6	0	NT	N/A	NT	SRR8554198
13DPZ	Macaca mulatta	D	F	20	Geriatric	8.1	0	NT	N/A	NT	SRR8554197
15DPZ	Macaca mulatta	D	F	18	Adult	7.1	1	NT	N/A	NT	SRR8554310
16DPZ	Macaca mulatta	D	F	18	Adult	10.3	0	NT	N/A	NT	SRR8554291
17DPZ	Macaca mulatta	D	F	17	Adult	5.6	1	NT	N/A	NT	SRR8554342
18DPZ	Macaca mulatta	D	F	17	Adult	7.6	0	NT	N/A	NT	SRR8554187
19DPZ	Macaca mulatta	D	F	15	Adult	6.8	1	NT	N/A	NT	SRR8554106
20DPZ	Macaca mulatta	D	F	14	Adult	7.5	1	NT	N/A	NT	SRR8554280
23DPZ	Macaca mulatta	D	M	13	Adult	7.7	N/A	N/A	1	N/A	SRR8554159
25DPZ	Macaca mulatta	D	F	12	Adult	7.4	0	NT	N/A	NT	SRR8554146
26DPZ	Macaca mulatta	D	F	11	Adult	6.1	1	NT	N/A	NT	SRR8554315
27DPZ	Macaca mulatta	D	F	11	Adult	10.4	0	NT	N/A	NT	SRR8554314
28DPZ	Macaca mulatta	D	F	11	Adult	8	0	NT	N/A	NT	SRR8554313
30DPZ	Macaca mulatta	D	F	10	Adult	9.3	0	NT	N/A	NT	SRR8554312
31DPZ	Macaca mulatta	D	F	10	Adult	7.4	0	NT	N/A	NT	SRR8554319
32DPZ	Macaca mulatta	D	F	10	Adult	8.7	0	NT	N/A	NT	SRR8554318
34DPZ	Macaca mulatta	D	F	10	Adult	7.2	1	NT	N/A	NT	SRR8554317
35DPZ	Macaca mulatta	D	F	10	Adult	10.7	0	NT	N/A	NT	SRR8554316
36DPZ	Macaca mulatta	D	F	10	Adult	8.6	0	NT	N/A	NT	SRR8554321
37DPZ	Macaca mulatta	D	F	9	Adult	5.1	0	NT	N/A	NT	SRR8554320
38DPZ	Macaca mulatta	D	F	9	Adult	9.7	0	NT	N/A	NT	SRR8554152
39DPZ	Macaca mulatta	D	F	9	Adult	7.2	0	NT	N/A	NT	SRR8554153
40DPZ	Macaca mulatta	D	F	9	Adult	7	0	NT	N/A	NT	SRR8554150
41DPZ	Macaca mulatta	D	F	8	Adult	6.7	1	NT	N/A	NT	SRR8554151
42DPZ	Macaca mulatta	D	F	8	Adult	7.7	0	NT	N/A	NT	SRR8554156
43DPZ	Macaca mulatta	D	F	5	Adult	5.2	0	NT	N/A	NT	SRR8554157
44DPZ	Macaca mulatta	D	F	5	Adult	5.4	1	NT	N/A	NT	SRR8554154
45DPZ	Macaca mulatta	D	F	5	Adult	6.1	1	NT	N/A	NT	SRR8554155
46DPZ	Macaca mulatta	D	F	5	Adult	5.4	1	NT	N/A	NT	SRR8554148
47DPZ	Macaca mulatta	D	F	5	Adult	5.6	1	NT	N/A	NT	SRR8554149
48DPZ	Macaca mulatta	D	F	5	Adult	5.6	0	NT	N/A	NT	SRR8554120
49DPZ	Macaca mulatta	D	F	5	Adult	6.7	1	NT	N/A	NT	SRR8554119
50DPZ	Macaca mulatta	D	F	5	Adult	5.7	0	NT	N/A	NT	SRR8554122
51DPZ	Macaca mulatta	D	F	5	Adult	6.3	0	NT	N/A	NT	SRR8554121
52DPZ	Macaca mulatta	D	M	4	Juvenile	3.2	N/A	N/A	0	N/A	SRR8554124
53DPZ	Macaca mulatta	D	M	4	Juvenile	3.5	N/A	N/A	0	N/A	SRR8554123
54DPZ	Macaca mulatta	D	F	4	Juvenile	5.4	0	NT	N/A	NT	SRR8554126
56DPZ	Macaca mulatta	A	F	20	Geriatric	8.7	1	NT	N/A	NT	SRR8554125
57DPZ	Macaca mulatta	A	M	15	Adult	12.5	N/A	N/A	1	N/A	SRR8554118
58DPZ	Macaca mulatta	A	F	14	Adult	7.9	1	NT	N/A	NT	SRR8554117
59DPZ	Macaca mulatta	A	F	14	Adult	9.6	0	NT	N/A	Ovulatory	SRR8554219
60DPZ	Macaca mulatta	A	F	14	Adult	9.6	1	NT	N/A	Intermediate	SRR8554220
61DPZ	Macaca mulatta	A	F	13	Adult	9.5	1	NT	N/A	NT	SRR8554221
62DPZ	Macaca mulatta	A	F	12	Adult	7.1	0	NT	N/A	NT	SRR8554222
63DPZ	Macaca mulatta	A	F	11	Adult	7.2	1	6.75	N/A	Menstruation-like	SRR8554223
65DPZ	Macaca mulatta	A	F	9	Adult	8.9	0	6.25	N/A	Intermediate	SRR8554224
66DPZ	Macaca mulatta	A	F	8	Adult	7.2	1	NT	N/A	Intermediate	SRR8554225
67DPZ	Macaca mulatta	A	F	7	Adult	7.5	1	NT	N/A	Intermediate	SRR8554226
68DPZ	Macaca mulatta	A	F	7	Adult	6.9	0	NT	N/A	Intermediate	SRR8554217
69DPZ	Macaca mulatta	A	F	7	Adult	5.2	0	NT	N/A	Intermediate	SRR8554218
70DPZ	Macaca mulatta	A	F	7	Adult	7	0	NT	N/A	Intermediate	SRR8554188
71DPZ	Macaca mulatta	A	F	6	Adult	5.9	0	5.75	N/A	Intermediate	SRR8554158
73DPZ	Macaca mulatta	A	F	3	Juvenile	4.4	0	6	N/A	Menstruation-like	SRR8554186
74DPZ	Macaca mulatta	A	F	3	Juvenile	5.5	0	5.5	N/A	Intermediate	SRR8554185
75DPZ	Macaca mulatta	A	M	3	Juvenile	5.9	N/A	N/A	0	N/A	SRR8554184
76DPZ	Macaca mulatta	A	M	3	Juvenile	4.6	N/A	N/A	0	N/A	SRR8554147
77DPZ	Macaca mulatta	B	F	20	Geriatric	9.8	0	NT	N/A	Intermediate	SRR8554182
78DPZ	Macaca mulatta	B	M	16	Adult	12.6	N/A	N/A	1	N/A	SRR8554181
79DPZ	Macaca mulatta	B	F	16	Adult	9.1	0	NT	N/A	NT	SRR8554180
80DPZ	Macaca mulatta	B	F	16	Adult	8.7	0	NT	N/A		SRR8554179
81DPZ	Macaca mulatta	B	F	13	Adult	10.2	0	6	N/A	Intermediate	SRR8554287
82DPZ	Macaca mulatta	B	F	12	Adult	7.9	0	5.5	N/A	Ovulatory	SRR8554288
83DPZ	Macaca mulatta	B	F	11	Adult	8.4	1	NT	N/A	Menstruation-like	SRR8554285
84DPZ	Macaca mulatta	B	F	10	Adult	6	1	7	N/A	Menstruation-like	SRR8554286
85DPZ	Macaca mulatta	B	F	10	Adult	9	1	6	N/A	Intermediate	SRR8554283
86DPZ	Macaca mulatta	B	F	10	Adult	6.1	0	6	N/A	Ovulatory	SRR8554284
87DPZ	Macaca mulatta	B	F	6	Adult	9	1	6.5	N/A	Ovulatory	SRR8554281
88DPZ	Macaca mulatta	B	F	6	Adult	10.4	1	5	N/A	Ovulatory	SRR8554282
89DPZ	Macaca mulatta	B	F	5	Adult	10.7	1	6	N/A	Ovulatory	SRR8554289
90DPZ	Macaca mulatta	B	F	5	Adult	7	0	6.5	N/A	Ovulatory	SRR8554290
91DPZ	Macaca mulatta	B	F	5	Adult	11.1	0	6	N/A	Intermediate	SRR8554262
92DPZ	Macaca mulatta	B	F	5	Adult	7	1	NT	N/A	Ovulatory	SRR8554261
93DPZ	Macaca mulatta	B	F	5	Adult	7.2	1	NT	N/A	Ovulatory	SRR8554264
94DPZ	Macaca mulatta	B	F	4	Juvenile	7.3	1	7	N/A	Ovulatory	SRR8554263
97DPZ	Macaca mulatta	B	M	3	Juvenile	7.7	N/A	N/A	0	N/A	SRR8554258
98DPZ	Macaca mulatta	K	F	13	Adult	11.3	0	6.5	N/A	Ovulatory	SRR8554257
99DPZ	Macaca mulatta	K	M	13	Adult	11	N/A	N/A	1	N/A	SRR8554260
100DPZ	Macaca mulatta	K	F	10	Adult	6.2	0	6.5	N/A	Ovulatory	SRR8554259
101DPZ	Macaca mulatta	K	F	7	Adult	8.4	0	7	N/A	Intermediate	SRR8554266
102DPZ	Macaca mulatta	K	F	6	Adult	5.7	0	5.5	N/A	Intermediate	SRR8554265
104DPZ	Macaca mulatta	K	F	4	Juvenile	5.9	0	5.5	N/A	Ovulatory	SRR8554336
105DPZ	Macaca mulatta	K	F	4	Juvenile	5.4	0	6	N/A	Intermediate	SRR8554337
107DPZ	Macaca mulatta	J	F	7	Adult	8.1	0	6.5	N/A	Menstruation-like	SRR8554338
108DPZ	Macaca mulatta	J	F	7	Adult	5.4	0	6	N/A	Intermediate	SRR8554339
109DPZ	Macaca mulatta	J	F	6	Adult	8.8	0	5	N/A	Ovulatory	SRR8554332
110DPZ	Macaca mulatta	J	F	6	Adult	6.7	0	NT	N/A	Menstruation-like	SRR8554333
111DPZ	Macaca mulatta	J	F	6	Adult	7.3	0	6.5	N/A	Menstruation-like	SRR8554334
112DPZ	Macaca mulatta	J	F	6	Adult	6	0	6.5	N/A	Menstruation-like	SRR8554335
113DPZ	Macaca mulatta	J	F	6	Adult	6.4	0	7.5	N/A	Menstruation-like	SRR8554340
114DPZ	Macaca mulatta	J	F	6	Adult	8	0	5.5	N/A	Ovulatory	SRR8554341
115DPZ	Macaca mulatta	H	F	20	Geriatric	4.3	0	NT	N/A	NT	SRR8554309
116DPZ	Macaca mulatta	H	F	12	Adult	7.9	0	5	N/A	Ovulatory	SRR8554308
118DPZ	Macaca mulatta	H	F	12	Adult	8.7	1	6.5	N/A	Ovulatory	SRR8554301
120DPZ	Macaca mulatta	H	F	11	Adult	8	0	7	N/A	Menstruation-like	SRR8554300
121DPZ	Macaca mulatta	H	M	12	Adult	14.8	N/A	N/A	1	N/A	SRR8554307
123DPZ	Macaca mulatta	H	F	3	Juvenile	5.8	0	8	N/A	Menstruation-like	SRR8554306
124DPZ	Macaca mulatta	H	F	16	Adult	5.6	0	5.5	N/A	Ovulatory	SRR8554305
125DPZ	Macaca mulatta	H	F	16	Adult	6.5	1	7.5	N/A	Menstruation-like	SRR8554304
126DPZ	Macaca mulatta	H	F	15	Adult	6.4	1	7.5	N/A	Menstruation-like	SRR8554215
127DPZ	Macaca mulatta	H	F	15	Adult	9.6	0	5.5	N/A	Menstruation-like	SRR8554245
129DPZ	Macaca mulatta	H	M	19	Adult	9.7	N/A	N/A	1	N/A	SRR8554191
130DPZ	Macaca mulatta	H	F	13	Adult	11.9	0	7	N/A	Menstruation-like	SRR8554192
131DPZ	Macaca mulatta	H	F	8	Adult	5.6	0	6.5	N/A	Ovulatory	SRR8554189
132DPZ	Macaca mulatta	H	M	6	Adult	8.1	N/A	N/A	1	N/A	SRR8554190
134DPZ	Macaca mulatta	H	M	5	Juvenile	7.4	N/A	N/A	0	N/A	SRR8554195
135DPZ	Macaca mulatta	H	M	20	Geriatric	8.3	N/A	N/A	1	N/A	SRR8554196
136DPZ	Macaca mulatta	H	F	14	Adult	8.3	0	5.5	N/A	Ovulatory	SRR8554193
137DPZ	Macaca mulatta	H	F	14	Adult	9.2	1	6	N/A	Intermediate	SRR8554194
138DPZ	Macaca mulatta	H	F	14	Adult	8.2	0	6.5	N/A	Ovulatory	SRR8554199
139DPZ	Macaca mulatta	H	F	13	Adult	7.9	0	6.5	N/A	Ovulatory	SRR8554200
140DPZ	Macaca mulatta	H	F	13	Adult	11.4	0	7	N/A	Intermediate	SRR8554228
142DPZ	Macaca mulatta	H	F	12	Adult	10	0	6	N/A	Ovulatory	SRR8554227
144DPZ	Macaca mulatta	H	F	12	Adult	15.4	0	5.5	N/A	Ovulatory	SRR8554230
145DPZ	Macaca mulatta	H	F	12	Adult	7	0	6.5	N/A	Ovulatory	SRR8554229
146DPZ	Macaca mulatta	H	F	11	Adult	10.2	0	5	N/A	Intermediate	SRR8554232
147DPZ	Macaca mulatta	H	F	11	Adult	11.9	0	5.5	N/A	Ovulatory	SRR8554231
148DPZ	Macaca mulatta	H	F	11	Adult	14.8	0	6	N/A	Intermediate	SRR8554234
149DPZ	Macaca mulatta	H	F	11	Adult	11.2	0	4.5	N/A	Ovulatory	SRR8554233
152DPZ	Macaca mulatta	H	M	5	Adult	8.1	N/A	N/A	0	N/A	SRR8554236
153DPZ	Macaca mulatta	H	M	5	Adult	6.1	N/A	N/A	0	N/A	SRR8554235
155DPZ	Macaca mulatta	I	M	16	Adult	13.7	N/A	N/A	1	N/A	SRR8554131
158DPZ	Macaca mulatta	I	F	6	Adult	8.7	0	5	N/A	Intermediate	SRR8554132
159DPZ	Macaca mulatta	I	F	5	Adult	9.4	0	5.5	N/A	Ovulatory	SRR8554133
161DPZ	Macaca mulatta	I	F	4	Juvenile	6.9	0	6	N/A	Ovulatory	SRR8554134
162DPZ	Macaca mulatta	I	F	4	Juvenile	7.5	0	5.5	N/A	Ovulatory	SRR8554135
163DPZ	Macaca mulatta	I	M	4	Juvenile	5.7	N/A	N/A	0	N/A	SRR8554136
164DPZ	Macaca mulatta	I	F	16	Adult	10.8	0	5.5	N/A	Ovulatory	SRR8554137
165DPZ	Macaca mulatta	I	F	16	Adult	8.4	0	5.5	N/A	Intermediate	SRR8554138
166DPZ	Macaca mulatta	I	F	14	Adult	12.8	0	6.5	N/A	Ovulatory	SRR8554129
167DPZ	Macaca mulatta	I	F	14	Adult	9.3	0	7.5	N/A	Intermediate	SRR8554130
168DPZ	Macaca mulatta	I	F	14	Adult	11	0	6	N/A	Ovulatory	SRR8554167
169DPZ	Macaca mulatta	I	F	13	Adult	7.8	0	5.5	N/A	Ovulatory	SRR8554166
170DPZ	Macaca mulatta	I	F	13	Adult	7.9	0	NT	N/A	Intermediate	SRR8554165
171DPZ	Macaca mulatta	I	M	13	Adult	20.6	N/A	N/A	1	N/A	SRR8554164
172DPZ	Macaca mulatta	I	F	12	Adult	7.1	0	7	N/A	Intermediate	SRR8554163
173DPZ	Macaca mulatta	I	F	12	Adult	5.1	0	NT	N/A	NT	SRR8554162
174DPZ	Macaca mulatta	I	M	4	Juvenile	6.8	N/A	N/A	0	N/A	SRR8554161
175DPZ	Macaca mulatta	I	F	12	Adult	7.1	0	6	N/A	Ovulatory	SRR8554160
176DPZ	Macaca mulatta	I	F	12	Adult	89	0	6	N/A	Ovulatory	SRR8554175
177DPZ	Macaca mulatta	I	F	12	Adult	10.7	1	7	N/A	Menstruation-like	SRR8554174
178DPZ	Macaca mulatta	I	F	11	Adult	8.9	0	7	N/A	Menstruation-like	SRR8554330
179DPZ	Macaca mulatta	I	F	11	Adult	9	0	7	N/A	Intermediate	SRR8554331
180DPZ	Macaca mulatta	I	M	9	Adult	8.8	N/A	N/A	1	N/A	SRR8554328
181DPZ	Macaca mulatta	I	F	4	Juvenile	5.7	1	7	N/A	Intermediate	SRR8554329
182DPZ	Macaca mulatta	I	F	3	Juvenile	4.9	0	7	N/A	Menstruation-like	SRR8554326
183DPZ	Macaca mulatta	I	F	12	Adult	10.4	0	6	N/A	Ovulatory	SRR8554327
184DPZ	Macaca mulatta	G	F	24	Geriatric	4.8	0	6	N/A	Intermediate	SRR8554324
185DPZ	Macaca mulatta	G	F	21	Geriatric	8	0	7	N/A	Intermediate	SRR8554325
187DPZ	Macaca mulatta	G	M	18	Adult	9.8	N/A	N/A	1	N/A	SRR8554322
188DPZ	Macaca mulatta	G	F	17	Adult	5.4	0	7	N/A	Intermediate	SRR8554323
189DPZ	Macaca mulatta	G	F	17	Adult	6.5	1	7.5	N/A	Menstruation-like	SRR8554114
190DPZ	Macaca mulatta	G	F	16	Adult	5	0	7	N/A	Menstruation-like	SRR8554113
191DPZ	Macaca mulatta	G	F	13	Adult	8.7	0	7.5	N/A	Menstruation-like	SRR8554116
192DPZ	Macaca mulatta	G	F	8	Adult	9.5	0	6.5	N/A	Ovulatory	SRR8554115
193DPZ	Macaca mulatta	G	F	7	Adult	8.2	0	7	N/A	Intermediate	SRR8554110
194DPZ	Macaca mulatta	G	F	6	Adult	8.1	1	8	N/A	Menstruation-like	SRR8554109
195DPZ	Macaca mulatta	G	F	6	Adult	4	0	7.5	N/A	Menstruation-like	SRR8554112
197DPZ	Macaca mulatta	G	F	5	Adult	5.6	0	6	N/A	Intermediate	SRR8554111
198DPZ	Macaca mulatta	G	F	4	Juvenile	6.3	0	6	N/A	Menstruation-like	SRR8554108
201DPZ	Macaca mulatta	G	F	4	Juvenile	6	0	6	N/A	Intermediate	SRR8554107
202DPZ	Macaca mulatta	G	M	5	Adult	9.2	N/A	N/A	0	N/A	SRR8554272
203DPZ	Macaca mulatta	G	M	4	Juvenile	7.5	N/A	N/A	0	N/A	SRR8554273
205DPZ	Macaca mulatta	F	F	28	Geriatric	3.6	1	7	N/A	NT	SRR8554274
206DPZ	Macaca mulatta	F	F	23	Geriatric	5.7	1	7	N/A	Menstruation-like	SRR8554275
207DPZ	Macaca mulatta	F	F	20	Geriatric	6	0	6.5	N/A	Menstruation-like	SRR8554268
210DPZ	Macaca mulatta	F	F	18	Adult	5.1	0	N/A	N/A	Menstruation-like	SRR8554269
211DPZ	Macaca mulatta	F	F	16	Adult	4.1	0	6	N/A	Intermediate	SRR8554270
213DPZ	Macaca mulatta	F	F	16	Adult	7.9	0	7	N/A	Menstruation-like	SRR8554271
214DPZ	Macaca mulatta	F	F	15	Adult	7.8	0	6	N/A	Ovulatory	SRR8554277
215DPZ	Macaca mulatta	F	F	14	Adult	7.6	0	6	N/A	Ovulatory	SRR8554278
216DPZ	Macaca mulatta	F	F	14	Adult	6.3	1	7	N/A	Intermediate	SRR8554295
220DPZ	Macaca mulatta	F	F	12	Adult	6.8	0	6.5	N/A	Intermediate	SRR8554294
221DPZ	Macaca mulatta	F	M	12	Adult	5.6	N/A	N/A	1	N/A	SRR8554293
222DPZ	Macaca mulatta	F	F	11	Adult	5.7	0	6.5	N/A	Intermediate	SRR8554292
224DPZ	Macaca mulatta	F	F	10	Adult	7.9	0	7	N/A	Ovulatory	SRR8554299
225DPZ	Macaca mulatta	F	F	10	Adult	7.7	0	5.5	N/A	Intermediate	SRR8554298
226DPZ	Macaca mulatta	F	F	9	Adult	6.9	0	7	N/A	Intermediate	SRR8554297
227DPZ	Macaca mulatta	F	F	8	Adult	4.1	1	7.5	N/A	Menstruation-like	SRR8554296
228DPZ	Macaca mulatta	F	F	6	Adult	4.9	0	6	N/A	Intermediate	SRR8554303
229DPZ	Macaca mulatta	F	F	6	Adult	6	0	6.5	N/A	Ovulatory	SRR8554302
231DPZ	Macaca mulatta	F	F	6	Adult	7.2	1	7	N/A	Intermediate	SRR8554209
232DPZ	Macaca mulatta	F	F	5	Adult	6.5	0	6	N/A	Ovulatory	SRR8554210
233DPZ	Macaca mulatta	F	F	5	Adult	4.7	0	5	N/A	Intermediate	SRR8554207
234DPZ	Macaca mulatta	F	F	5	Adult	4.7	0	5	N/A	Intermediate	SRR8554208
235DPZ	Macaca mulatta	F	F	5	Adult	4.6	0	7	N/A	Intermediate	SRR8554213
238DPZ	Macaca mulatta	F	M	4	Juvenile	4.6	N/A	N/A	0	N/A	SRR8554214
240DPZ	Macaca mulatta	F	F	3	Juvenile	3.6	0	7.5	N/A	Menstruation-like	SRR8554211
241DPZ	Macaca mulatta	F	F	3	Juvenile	3.7	0	6.5	N/A	Intermediate	SRR8554212
242DPZ	Macaca mulatta	F	M	4	Juvenile	4	N/A	N/A	0	N/A	SRR8554205
243DPZ	Macaca mulatta	F	M	3	Juvenile	4.9	N/A	N/A	0	N/A	SRR8554206
244DPZ	Macaca mulatta	E	F	16	Adult	7.9	1	7	N/A	Menstruation-like	SRR8554247
245DPZ	Macaca mulatta	E	F	14	Adult	8.4	1	7	N/A	Menstruation-like	SRR8554246
246DPZ	Macaca mulatta	E	F	13	Adult	10.3	0	6.5	N/A	NT	SRR8554249
247DPZ	Macaca mulatta	E	F	13	Adult	8.6	1	6.5	N/A	Menstruation-like	SRR8554248
248DPZ	Macaca mulatta	E	F	13	Adult	9.2	1	7	N/A	Menstruation-like	SRR8554251
249DPZ	Macaca mulatta	E	F	12	Adult	10.3	1	6.5	N/A	Intermediate	SRR8554250
250DPZ	Macaca mulatta	E	M	12	Adult	11.2	N/A	N/A	1	N/A	SRR8554253
251DPZ	Macaca mulatta	E	F	11	Adult	7.6	1	7	N/A	Intermediate	SRR8554252
252DPZ	Macaca mulatta	E	F	11	Adult	7.6	1	7	N/A	Intermediate	SRR8554244
253DPZ	Macaca mulatta	E	F	10	Adult	8	1	6.5	N/A	Menstruation-like	SRR8554243
254DPZ	Macaca mulatta	E	F	8	Adult	8.9	0	7.5	N/A	Intermediate	SRR8554128
256DPZ	Macaca mulatta	E	F	7	Adult	8	1	6.5	N/A	Menstruation-like	SRR8554127
257DPZ	Macaca mulatta	E	F	6	Adult	5.8	1	7	N/A	Menstruation-like	SRR8554238
258DPZ	Macaca mulatta	E	F	6	Adult	5.7	0	5.5	N/A	Intermediate	SRR8554237
259DPZ	Macaca mulatta	E	F	6	Adult	4	1	7	N/A	NT	SRR8554240
261DPZ	Macaca mulatta	E	F	6	Adult	6.6	0	NT	N/A	Intermediate	SRR8554239
262DPZ	Macaca mulatta	E	F	6	Adult	5.7	0	6.5	N/A	Menstruation-like	SRR8554242
263DPZ	Macaca mulatta	E	F	5	Adult	6	0	6.5	N/A	Intermediate	SRR8554241
264DPZ	Macaca mulatta	E	F	5	Adult	6.7	0	7	N/A	Menstruation-like	SRR8554311
265DPZ	Macaca mulatta	E	F	5	Adult	5.7	0	8	N/A	Menstruation-like	SRR8554216
266DPZ	Macaca mulatta	E	F	5	Adult	8.1	0	7	N/A	Menstruation-like	SRR8554255
268DPZ	Macaca mulatta	E	F	5	Adult	5.4	0	6.5	N/A	Menstruation-like	SRR8554267
269DPZ	Macaca mulatta	E	F	5	Adult	5	1	7	N/A	Menstruation-like	SRR8554178
270DPZ	Macaca mulatta	E	M	5	Juvenile	6.6	N/A	N/A	0	N/A	SRR8554183
272DPZ	Macaca mulatta	E	F	4	Juvenile	4.9	0	6	N/A	Intermediate	SRR8554203
275DPZ	Macaca mulatta	E	M	4	Juvenile	5.7	N/A	N/A	0	N/A	SRR8554204
278DPZ	Macaca mulatta	E	M	3	Juvenile	4.4	N/A	N/A	0	N/A	SRR8554201
279DPZ	Macaca mulatta	E	M	3	Juvenile	4.5	N/A	N/A	0	N/A	SRR8554202
280DPZ	Macaca mulatta	C	M	15	Adult	14.9	N/A	N/A	1	N/A	SRR8554176
281DPZ	Macaca mulatta	C	F	13	Adult	11.5	0	7.5	N/A	Ovulatory	SRR8554177
282DPZ	Macaca mulatta	C	F	10	Adult	5.8	0	6.5	N/A	Intermediate	SRR8554279
283DPZ	Macaca mulatta	C	F	9	Adult	7.3	0	6.5	N/A	NT	SRR8554276
284DPZ	Macaca mulatta	C	F	9	Adult	10	1	6	N/A	Intermediate	SRR8554173
285DPZ	Macaca mulatta	C	F	8	Adult	9.3	1	7	N/A	Menstruation-like	SRR8554172
286DPZ	Macaca mulatta	C	F	6	Adult	8.3	1	7	N/A	Menstruation-like	SRR8554171
287DPZ	Macaca mulatta	C	F	6	Adult	9.3	1	7	N/A	Intermediate	SRR8554170
289DPZ	Macaca mulatta	C	F	5	Adult	7.7	1	7	N/A	Menstruation-like	SRR8554169
290DPZ	Macaca mulatta	C	F	5	Adult	7.5	1	6.5	N/A	Menstruation-like	SRR8554168
291DPZ	Macaca mulatta	C	M	3	Juvenile	10.3	N/A	N/A	0	N/A	SRR8554256
292DPZ	Macaca mulatta	C	M	3	Juvenile	9.4	N/A	N/A	0	N/A	SRR8554254
293DPZ	Macaca mulatta	C	M	3	Juvenile	7	N/A	N/A	0	N/A	SRR8554139
